# Supplementary material for: Leaded aviation gasoline exposure risk and child blood lead levels
Source: PNAS Nexus. 2023 Jan 10;2(1):pgac285. doi: 10.1093/pnasnexus/pgac285 (PMC9829455; doi:10.1093/pnasnexus/pgac285)
Supplement: pgac285_Supplemental_Files [file pgac285_supplemental_files.zip]

Archive with 11 entries (11 files):
- PNASNEXUS-PNASNEXUS-2022-00598-T-s01.bib
- PNASNEXUS-PNASNEXUS-2022-00598-T-s02.bst
- PNASNEXUS-PNASNEXUS-2022-00598-T-s03.cls
- PNASNEXUS-PNASNEXUS-2022-00598-T-s04.ldf
- PNASNEXUS-PNASNEXUS-2022-00598-T-s05.ldf
- PNASNEXUS-PNASNEXUS-2022-00598-T-s06.pdf
- PNASNEXUS-PNASNEXUS-2022-00598-T-s07.sty
- PNASNEXUS-PNASNEXUS-2022-00598-T-s08.sty
- PNASNEXUS-PNASNEXUS-2022-00598-T-s09.sty
- PNASNEXUS-PNASNEXUS-2022-00598-T-s10.tex
- PNASNEXUS-PNASNEXUS-2022-00598-T-s11.tex
