# Supplementary material for: Leaded aviation gasoline exposure risk and child blood lead levels
Source: PNAS Nexus. 2023 Jan 10;2(1):pgac285. doi: 10.1093/pnasnexus/pgac285 (PMC9829455; doi:10.1093/pnasnexus/pgac285)
Supplement: pgac285_Supplemental_Files [file pgac285_supplemental_files.zip › PNASNEXUS-PNASNEXUS-2022-00598-T-s01.bib]

% Encoding: UTF-8
% %%%%%%%%%%%%%%%%%%%%%%%%%%%%%%%%%%%%%%%%%%%%%%%%%%%%%%%%%%%%%%%%%%%%%%%%%%%%%%

% example bib alias for intext
% \defcitealias{USEPA2007}{USEPA, 2007}
% \citepalias{USEPA2007}

% Bibtex entry samples:
% https://verbosus.com/bibtex-style-examples.html

% %%%%%%%%%%%%%%%%%%%%%%%%%%%%%%%%%%%%%%%%%%%%%%%%%%%%%%%%%%%%%%%%%%%%%%%%%%%%%%
% NOTE: These are from PNAS, found in 'pnas-samble.bib'.
@inproceedings{belkin2002using,
  title={Using manifold stucture for partially labeled classification},
  author={Belkin, Mikhail and Niyogi, Partha},
  booktitle={Advances in neural information processing systems},
  pages={929--936},
  year={2002}
}

@article{berard1994embedding,
  title={Embedding Riemannian manifolds by their heat kernel},
  author={B{\'e}rard, Pierre and Besson, G{\'e}rard and Gallot, Sylvain},
  journal={Geometric \& Functional Analysis GAFA},
  volume={4},
  number={4},
  pages={373--398},
  year={1994},
  publisher={Springer}
}

@article{bui2022does,
  title={Does short-term, airborne lead exposure during pregnancy affect birth outcomes? Quasi-experimental evidence from NASCAR’s deleading policy},
  author={Bui, Linda TM and Shadbegian, Ron and Marquez, Alicia and Klemick, Heather and Guignet, Dennis},
  journal={Environment international},
  volume={166},
  pages={107354},
  year={2022},
  publisher={Elsevier}
}

@article{coifman2005geometric,
  title={Geometric diffusions as a tool for harmonic analysis and structure definition of data: Diffusion maps},
  author={Coifman, Ronald R and Lafon, Stephane and Lee, Ann B and Maggioni, Mauro and Nadler, Boaz and Warner, Frederick and Zucker, Steven W},
  journal={Proceedings of the National Academy of Sciences of the United States of America},
  volume={102},
  number={21},
  pages={7426--7431},
  year={2005},
  publisher={National Acad Sciences}
}

@article{olsen1992optimal,
  title={On optimal timing of investment when cost components are additive and follow geometric diffusions},
  author={Olsen, Trond E and Stensland, Gunnar},
  journal={Journal of economic dynamics and control},
  volume={16},
  number={1},
  pages={39--51},
  year={1992},
  publisher={Elsevier}
}

@article{richmond2014influence,
  title={The influence of declining air lead levels on blood lead--air lead slope factors in children},
  author={Richmond-Bryant, Jennifer and Meng, Qingyu and Davis, Allen and Cohen, Jonathan and Lu, Shou-En and Svendsgaard, David and Brown, James S and Tuttle, Lauren and Hubbard, Heidi and Rice, Joann and others},
  journal={Environmental health perspectives},
  volume={122},
  number={7},
  pages={754--760},
  year={2014},
  publisher={NLM-Export}
}

@article{bellinger1992low,
  title={Low-level lead exposure, intelligence and academic achievement: a long-term follow-up study},
  author={Bellinger, David C and Stiles, Karen M and Needleman, Herbert L},
  journal={Pediatrics},
  volume={90},
  number={6},
  pages={855--861},
  year={1992},
  publisher={American Academy of Pediatrics}
}

@article{varga2016multilingual,
  title={Multilingual extraction and editing of concept strings for the legal domain},
  author={Varga, Andrea and Edmonds, Andrew N},
  journal={Advances in Computer Science: an International Journal},
  volume={5},
  number={4},
  pages={18--23},
  year={2016}
}

@inproceedings{baklouti2015towards,
  title={Towards patterns-based Linguistic Web Service composition},
  author={Baklouti, Nabil and Gargouri, Bilel and Jmaiel, Mohamed},
  booktitle={Computer Systems and Applications (AICCSA), 2015 IEEE/ACS 12th International Conference of},
  pages={1--6},
  year={2015},
  organization={IEEE}
}
% %%%%%%%%%%%%%%%%%%%%%%%%%%%%%%%%%%%%%%%%%%%%%%%%%%%%%%%%%%%%%%%%%%%%%%%%%%%%%%


@TechReport{Cdc2019,
  author = {CDC},
  title =   {Childhood lead poisoning prevention: {B}lood lead Levels in children},
  institution={Centers for Disease Control and Prevention},
  year  = 2019,
  month = 7,
  note = {Web Accessed December 14, 2019},
  url = {https://www.cdc.gov/nceh/lead/prevention/blood-lead-levels.htm},
}


% HOW TO CITE NLSY:
% https://www.nlsinfo.org/bibliography-citing-nls-data
% INTEXT EXAMPLE:
% The NLSY97 survey is sponsored and directed by the U.S. Bureau of Labor Statistics and and managed by the Center for Human Resource Research (CHRR) at The Ohio State University. Interviews are conducted by the National Opinion Research Center (NORC) at the University of Chicago.
%
% BIBLIOGRAPHY EXAMPLE:
% Bureau of Labor Statistics, U.S. Department of Labor. National Longitudinal Survey of Youth 1997 cohort, 1997-2017 (rounds 1-18). Produced and distributed by the Center for Human Resource Research (CHRR), The Ohio State University. Columbus, OH: 2019.


@TechReport{Nhanes1982,
  author  = {National Center for Health Statistics},
  title   = {{N}ational {H}ealth and {N}utrition {E}xamination {S}urvey, 1976-1980: {H}ematology and biochemistry},
  year    = {1982},
  address = {Hyattsville, MD: Public Health Service},
  doi     = {10.3886/icpsr08106},
}

@TechReport{Nlsy97,
  author  = {Bureau of Labor Statistics},
  title   = {{N}ational {L}ongitudinal {S}urvey of {Y}outh 1997 cohort, 1997-2017 (rounds 1-18)},
  institution = {U.S. Department of Labor},
  year    = {2019},
  address = {Columbus, OH: The Ohio State University},
  note 	= {Produced and distributed by the Center for Human Resource Research (CHRR)},
}


@TechReport{Nlsy97b,
  author  = {Bureau of Labor Statistics},
  title   = {{N}ational {L}ongitudinal {S}urvey of {Y}outh 1997: {T}echnical sampling report},
  year    = {2000},
  address = {Chicago, IL: National Opinion Research Center},
}


% {National Longitudinal Survey of Youth} 1997 {C}ohort:

% %%%%%%%%%%%%%%%%%%%%%%%%%%%%%%%%%%%%%%%%%%%%%%%%%%%%%%%%%%%%%%%%%%%%%%%%%%%%%%
% [A]
% %%%%%%%%%%%%%%%%%%%%%%%%%%%%%%%%%%%%%%%%%%%%%%%%%%%%%%%%%%%%%%%%%%%%%%%%%%%%%%

% FIXME: Replace/remove initials
% author        = {Abadin, Henry and Ashizawa, Annette and Stevens, Yee-Wan and Llados, F. and Diamond, G. and Sage, G. and Citra, M. and Quinones, A. and Bosch, S. J. and Swarts, S. G.},
@Article{Abadin2007,
  author 		= {Abadin, Henry and Ashizawa, Annette and Llados, Fernando and Stevens, Yee-Wan},
  title         = {Toxicological profile for lead},
  year          = {2007},
  publisher     = {Agency for Toxic Substances and Disease Registry (US), Atlanta (GA)},
}

@TechReport{Aizer2017,
  author      = {Aizer, Anna and Currie, Janet},
  title       = {Lead and juvenile delinquency: {N}ew evidence from linked birth, school and juvenile detention records},
  institution = {National Bureau of Economic Research},
  year        = {2017},
}


@Article{Aizer2014,
  author    = {Aizer, Anna and Currie, Janet},
  title     = {The intergenerational transmission of inequality: {M}aternal disadvantage and health at birth},
  journal   = {Science},
  year      = {2014},
  volume    = {344},
  number    = {6186},
  pages     = {856--861},
  publisher = {American Association for the Advancement of Science},
}


@Article{Angrist1995,
  author    = {Angrist, Joshua D and Krueger, Alan B},
  title     = {Split-sample instrumental variables estimates of the return to schooling},
  journal   = {Journal of Business \& Economic Statistics},
  year      = {1995},
  volume    = {13},
  number    = {2},
  pages     = {225--235},
  publisher = {Taylor \& Francis},
}


@Article{Almond2005,
  title={The costs of low birth weight},
  author={Almond, Douglas and Chay, Kenneth Y and Lee, David S},
  journal={The Quarterly Journal of Economics},
  volume={120},
  number={3},
  pages={1031--1083},
  year={2005},
  publisher={MIT Press}
}

@Article{Almond2011,
  author  = {Almond, Douglas and Currie, Janet},
  title   = {Killing me softly: {T}he fetal origins hypothesis},
  journal = {Journal of Economic Perspectives},
  year    = {2011},
  volume  = {25},
  number  = {3},
  pages   = {153--72},
}

@Article{altuntas2020lead,
  title={Lead emissions from the use of leaded avgas in {Turkey}},
  author={Altuntas, Onder},
  journal={Aircraft Engineering and Aerospace Technology},
  year={2020},
  publisher={Emerald Publishing Limited}
}

% %%%%%%%%%%%%%%%%%%%%%%%%%%%%%%%%%%%%%%%%%%%%%%%%%%%%%%%%%%%%%%%%%%%%%%%%%%%%%%
% [B]
% %%%%%%%%%%%%%%%%%%%%%%%%%%%%%%%%%%%%%%%%%%%%%%%%%%%%%%%%%%%%%%%%%%%%%%%%%%%%%%

@Article{Bhutta2002,
	title={Cognitive and behavioral outcomes of school-aged children who were born preterm: {A} meta-analysis},
	author={Bhutta, Adnan T and Cleves, Mario A and Casey, Patrick H and Cradock, Mary M and Anand, Karthika JS},
	journal={Jama},
	volume={288},
	number={6},
	pages={728--737},
	year={2002},
	publisher={American Medical Association}
}


@Article{Billings2018,
  title={Life after lead: {E}ffects of early interventions for children exposed to lead},
  author={Billings, Stephen B and Schnepel, Kevin T},
  journal={American Economic Journal: Applied Economics},
  volume={10},
  number={3},
  pages={315--44},
  year={2018}
}


@InCollection{Becker1960,
  author        = {Becker, Gary S},
  title         = {An economic analysis of fertility},
  booktitle     = {Demographic and economic change in developed countries},
  year          = {1960},
  publisher     = {Columbia University Press},
  pages         = {209--240},
}


@Article{Behrman2004,
  author    = {Behrman, Jere R and Rosenzweig, Mark R},
  title     = {Returns to birthweight},
  journal   = {Review of Economics and Statistics},
  year      = {2004},
  volume    = {86},
  number    = {2},
  pages     = {586--601},
  publisher = {MIT Press},
}


@Article{Black2007,
  author    = {Black, Sandra E and Devereux, Paul J and Salvanes, Kjell G},
  title     = {From the cradle to the labor market? {T}he effect of birth weight on adult outcomes},
  journal   = {The Quarterly Journal of Economics},
  year      = {2007},
  volume    = {122},
  number    = {1},
  pages     = {409--439},
  publisher = {MIT Press},
}

% FIXME: Initials
@Article{Barsky1997,
  author    = {Barsky, Robert B and Juster, F Thomas and Kimball, Miles S and Shapiro, Matthew D},
  title     = {Preference parameters and behavioral heterogeneity: {A}n experimental approach in the health and retirement study},
  journal   = {The Quarterly Journal of Economics},
  year      = {1997},
  volume    = {112},
  number    = {2},
  pages     = {537--579},
  publisher = {MIT Press},
}

% FIXME: Initials
@Article{Beckley2018,
  author    = {Beckley, Amber L and Caspi, Avshalom and Broadbent, Jonathan and Harrington, Honalee and Houts, Renate M and Poulton, Richie and Ramrakha, Sandhya and Reuben, Aaron and Moffitt, Terrie E},
  title     = {Association of childhood blood lead levels with criminal offending},
  journal   = {Journal of the American Medical Association Pediatrics},
  year      = {2018},
  volume    = {172},
  number    = {2},
  pages     = {166--173},
  publisher = {American Medical Association},
}


@Article{Bellinger1987,
  author    = {Bellinger, David and Leviton, Alan and Waternaux, Christine and Needleman, Herbert and Rabinowitz, Michael},
  title     = {Longitudinal analyses of prenatal and postnatal lead exposure and early cognitive development},
  journal   = {New England Journal of Medicine},
  year      = {1987},
  volume    = {316},
  number    = {17},
  pages     = {1037--1043},
  publisher = {Massachusetts Medical Society},
}


@Article{Bellinger2006,
  author    = {Bellinger, David C and Bellinger, Andrew M},
  title     = {Childhood lead poisoning: {T}he torturous path from science to policy},
  journal   = {The Journal of Clinical Investigation},
  year      = {2006},
  volume    = {116},
  number    = {4},
  pages     = {853--857},
  publisher = {American Society for Clinical Investigation},
}


@Article{Bellinger2008,
  author    = {Bellinger, David C},
  title     = {Very low lead exposures and children's neurodevelopment},
  journal   = {Current Opinion in Pediatrics},
  year      = {2008},
  volume    = {20},
  number    = {2},
  pages     = {172--177},
  publisher = {LWW},
}


@Article{Bellinger2011,
  author    = {Bellinger, David C},
  title     = {The protean toxicities of lead: {N}ew chapters in a familiar story},
  journal   = {International Journal of Environmental Research and Public Health},
  year      = {2011},
  volume    = {8},
  number    = {7},
  pages     = {2593--2628},
  publisher = {Molecular Diversity Preservation International},
}


@Article{Bellinger2017,
  title={Childhood lead exposure and adult outcomes},
  author={Bellinger, David C},
  journal={Journal of the American Medical Association},
  volume={317},
  number={12},
  pages={1219--1220},
  year={2017},
  publisher={American Medical Association}
}


% %%%%%%%%%%%%%%%%%%%%%%%%%%%%%%%%%%%%%%%%%%%%%%%%%%%%%%%%%%%%%%%%%%%%%%%%%%%%%%
% [C]
% %%%%%%%%%%%%%%%%%%%%%%%%%%%%%%%%%%%%%%%%%%%%%%%%%%%%%%%%%%%%%%%%%%%%%%%%%%%%%%

@Article{Campanella2008,
  title={Human geography of {N}ew {O}rleans' high-lead geochemical setting},
  author={Campanella, Richard and Mielke, Howard W},
  journal={Environmental Geochemistry and Health},
  volume={30},
  number={6},
  pages={531--540},
  year={2008},
  publisher={Springer}
}

@Article{carr2011development,
  title={Development and evaluation of an air quality modeling approach to assess near-field impacts of lead emissions from piston-engine aircraft operating on leaded aviation gasoline},
  author={Carr, Edward and Lee, Mark and Marin, Kristen and Holder, Christopher and Hoyer, Marion and Pedde, Meredith and Cook, Rich and Touma, Jawad},
  journal={Atmospheric Environment},
  volume={45},
  number={32},
  pages={5795--5804},
  year={2011},
  publisher={Elsevier}
}

@Article{Cavalleri1978,
    author = {Cavalleri, Alessandro and Minoia, Claudio and Pozzoli, Luigi and Polatti, Franco and Bolis, Pier Francesco},
	title = {Lead in red blood cells and in plasma of pregnant women and their offspring},
    journal = {Environmental Research},
    number = {3},
    pages = {403--408},
    publisher = {Elsevier Inc},
    volume = {17},
    year = {1978},
}

@phdthesis{callahan2010plane,
  title={The plane truth: {A}ir quality impacts of airport operations and strategies for sustainability: {C}ase study of the {Los Angeles World Airports}},
  author={Callahan, Colleen},
  school = {UCLA},
  year={2010}
}


@Article{Canfield2003,
  title={Intellectual impairment in children with blood lead concentrations below 10 $\mu$g per deciliter},
  author={Canfield, Richard L and Henderson Jr, Charles R and Cory-Slechta, Deborah A and Cox, Christopher and Jusko, Todd A and Lanphear, Bruce P},
  journal={New England Journal of Medicine},
  volume={348},
  number={16},
  pages={1517--1526},
  year={2003},
  publisher={Massachusetts Medical Society}
}


@Article{Currie1999,
  author  = {Currie, Janet and Hyson, Rosemary},
  title   = {Is the impact of health shocks cushioned by socioeconomic status? {T}he case of low birthweight},
  journal = {American Economic Review},
  year    = {1999},
  volume  = {89},
  number  = {2},
  pages   = {245--250},
}

@Article{Currie2009,
  author  = {Currie, Janet},
  title   = {Healthy, wealthy, and wise: {S}ocioeconomic status, poor health in childhood, and human capital development},
  journal = {Journal of Economic Literature},
  year    = {2009},
  volume  = {47},
  number  = {1},
  pages   = {87--122},
}


@Article{Currie2011a,
  author  = {Currie, Janet and Walker, Reed},
  title   = {Traffic congestion and infant health: {E}vidence from {E-ZPass}},
  journal = {American Economic Journal: Applied Economics},
  year    = {2011},
  volume  = {3},
  number  = {1},
  pages   = {65--90},
}

@Article{Currie2011b,
  author  = {Currie, Janet},
  title   = {Inequality at birth: Some causes and consequences},
  journal = {American Economic Review},
  year    = {2011},
  volume  = {101},
  number  = {3},
  pages   = {1--22},
}

@PhdThesis{Curci2017b,
  author = {Curci, Federico and Masera, Federico},
  title  = {Flight from urban blight: {L}ead poisoning, crime and suburbanization},
  year   = {2017},
}

@Article{Curci2017,
  title={Flight from urban blight: {L}ead poisoning, crime and suburbanization},
  author={Curci, Federico and Masera, Federico},
  year={2018},
  publisher={IEB Working Paper}
}

@Article{Clay2014,
  title={Lead and mortality},
  author={Clay, Karen and Troesken, Werner and Haines, Michael},
  journal={Review of Economics and Statistics},
  volume={96},
  number={3},
  pages={458--470},
  year={2014},
  publisher={MIT Press}
}

@TechReport{Clay2017b,
  author      = {Clay, Karen and Portnykh, Margarita and Severini, E},
  title       = {Toxic truth: {L}ead exposure and fertility choices},
  institution = {Mimeo},
  year        = {2017},
}

@techreport{Clay2017,
  title={Toxic truth: {L}ead and fertility},
  author={Clay, Karen and Portnykh, Margarita and Severnini, Edson},
  year={2018},
  institution={National Bureau of Economic Research}
}

@Article{Clay2019,
  title={The legacy lead deposition in soils and its impact on cognitive function in preschool-aged children in the {U}nited {S}tates},
  author={Clay, Karen and Portnykh, Margarita and Severnini, Edson},
  journal={Economics and Human Biology},
  volume={33},
  pages={181--192},
  year={2019},
  publisher={Elsevier}
}


@Article{Currie2013,
  author    = {Currie, Janet},
  title     = {Pollution and infant health},
  journal   = {Child Development Perspectives},
  year      = {2013},
  volume    = {7},
  number    = {4},
  pages     = {237--242},
  publisher = {Wiley Online Library},
}

@Article{Cecil2008,
  title={Decreased brain volume in adults with childhood lead exposure},
  author={Cecil, Kim M and Brubaker, Christopher J and Adler, Caleb M and Dietrich, Kim N and Altaye, Mekibib and Egelhoff, John C and Wessel, Stephanie and Elangovan, Ilayaraja and Hornung, Richard and Jarvis, Kelly and others},
  journal={PLoS Medicine},
  volume={5},
  number={5},
  pages={e112},
  year={2008},
  publisher={Public Library of Science}
}

@Article{Cecil2011,
  title={Effects of early low-level lead exposure on human brain structure, organization and functions},
  author={Cecil, Kim M},
  journal={Journal of Developmental Origins of Health and Disease},
  volume={2},
  number={1},
  pages={17--24},
  year={2011},
  publisher={Cambridge University Press}
}

@Article{Cunha2010,
  title={Estimating the technology of cognitive and noncognitive skill formation},
  author={Cunha, Flavio and Heckman, James J and Schennach, Susanne M},
  journal={Econometrica},
  volume={78},
  number={3},
  pages={883--931},
  year={2010},
  publisher={Wiley Online Library}
}

@Article{Chen2013,
  title={Health hazard evaluation report: {E}xposures to lead and other metals at an aircraft repair and flight school facility},
  author={Chen, Lilia and Eisenberg, Judith},
  journal={{NIOSH HETA}},
  volume={2012-0115-3186},
  year={2013},
  publisher={{U.S.} Department of Health and Human Services, Centers for Disease Control and Prevention, National Institute for Occupational Safety and Health}
}


% %%%%%%%%%%%%%%%%%%%%%%%%%%%%%%%%%%%%%%%%%%%%%%%%%%%%%%%%%%%%%%%%%%%%%%%%%%%%%%
% [D]
% %%%%%%%%%%%%%%%%%%%%%%%%%%%%%%%%%%%%%%%%%%%%%%%%%%%%%%%%%%%%%%%%%%%%%%%%%%%%%%

@Article{Dombrowski2007,
	title={Low birth weight and cognitive outcomes: {E}vidence for a gradient relationship in an urban, poor, African American birth cohort.},
	author={Dombrowski, Stefan C and Noonan, Kelly and Martin, Roy P},
	journal={School Psychology Quarterly},
	volume={22},
	number={1},
	pages={26},
	year={2007},
	publisher={Educational Publishing Foundation}
}


@Article{Dehejia2004,
  author        = {Dehejia, Rajeev and Lleras-Muney, Adriana},
  title         = {Booms, busts, and babies' health},
  journal       = {The Quarterly Journal of Economics},
  year          = {2004},
  volume        = {119},
  number        = {3},
  pages         = {1091--1130},
  publisher     = {MIT Press},
}


@Article{Dietrich2001,
  title={Early exposure to lead and juvenile delinquency},
  author={Dietrich, Kim N and Douglas, Ris M and Succop, Paul A and Berger, Omer G and Bornschein, Robert L},
  journal={Neurotoxicology and Teratology},
  volume={23},
  number={6},
  pages={511--518},
  year={2001},
  publisher={Elsevier}
}


@Techreport{Doyle2013,
  title={Measuring investment in human capital formation: {A}n experimental analysis of early life outcomes},
  author={Doyle, Orla and Harmon, Colm and Heckman, James J and Logue, Caitriona and Moon, Seong},
  year={2013},
  institution={National Bureau of Economic Research},
}

@Article{desrochers2018prenatal,
  title={Prenatal, concurrent, and sex-specific associations between blood lead concentrations and {IQ} in preschool {Canadian} children},
  author={Desrochers-Couture, Mireille and Oulhote, Youssef and Arbuckle, Tye E and Fraser, William D and S{\'e}guin, Jean R and Ouellet, Emmanuel and Forget-Dubois, Nadine and Ayotte, Pierre and Boivin, Michel and Lanphear, Bruce P and others},
  journal={Environment International},
  volume={121},
  pages={1235--1242},
  year={2018},
  publisher={Elsevier}
}


% %%%%%%%%%%%%%%%%%%%%%%%%%%%%%%%%%%%%%%%%%%%%%%%%%%%%%%%%%%%%%%%%%%%%%%%%%%%%%%
% [E]
% %%%%%%%%%%%%%%%%%%%%%%%%%%%%%%%%%%%%%%%%%%%%%%%%%%%%%%%%%%%%%%%%%%%%%%%%%%%%%%

@Article{Ells2006,
  title={Lead is still king},
  author={Ells, Steven W},
  journal={AOPA Pilot},
  volume={49},
  number={5},
  year={2006}
}

@Misc{EPA2008b,
	title     = {National emissions inventory data and documentation},
	author  = {Office of Air Quality Planning \& Standards},
	year 	= {2008},
	institution = {{U.S.} Environmental Protection Agency},
	howpublished  = {\protect\url{https://www.epa.gov/air-emissions-inventories/national-emissions-inventory-nei}},
	note      = {Accessed: 2021-01-23}
}


@TechReport{EPA2008,
  title     = {National emissions inventory data and documentation},
  author = {{U.S. Environmental Protection Agency}},
  year    = {2008},
  institution = {{Office of Air Quality Planning \& Standards}},
  address = {Research Triangle Park, NC},
  note 	= {Available: \protect\url{https://www.epa.gov/air-emissions-inventories/national-emissions-inventory-nei}}
}

@TechReport{EPA2008c,
  title     = {Model-extrapolated estimates of airborn lead concentrations at {U.S.} {A}irports},
  author = {{U.S. Environmental Protection Agency}},
  year    = {2008},
  institution = {{Office of Air Quality Planning \& Standards}},
  address = {Research Triangle Park, NC}
}


@TechReport{EPA2010,
  author = {{U.S. Environmental Protection Agency}},
  institution = {{Office of Transportation and Air Quality Planning \& Standards}},
  title     = {Development and evaluation of an air quality modeling approach for lead emissions from piston-engine aircraft operating on leaded aviation gasoline},
  year    = {2010},
  address = {Research Triangle Park, NC}
}

@TechReport{EPA2020a,
  title     = {Model-extrapolated estimates of airborn lead concentrations at {U.S.} airports},
  author = {{U.S. Environmental Protection Agency}},
  institution = {{Office of Air Quality Planning \& Standards}},
  year    = {2020},
  address = {Research Triangle Park, NC}
}


@TechReport{EPA2020b,
  title     = {National analysis of the populations residing near or attending school near {U.S.} airports},
  author = {{U.S. Environmental Protection Agency}},
  institution = {{Office of Air Quality Planning \& Standards}},
  year    = {2008},
  address = {Research Triangle Park, NC}
}


% %%%%%%%%%%%%%%%%%%%%%%%%%%%%%%%%%%%%%%%%%%%%%%%%%%%%%%%%%%%%%%%%%%%%%%%%%%%%%%
% [F]
% %%%%%%%%%%%%%%%%%%%%%%%%%%%%%%%%%%%%%%%%%%%%%%%%%%%%%%%%%%%%%%%%%%%%%%%%%%%%%%

@Article{Flensborg2017,
	title={Birth weight and intelligence in young adulthood and midlife},
	author={Flensborg-Madsen, Trine and Mortensen, Erik Lykke},
	journal={Pediatrics},
	volume={139},
	number={6},
	year={2017},
	publisher={Am Acad Pediatrics}
}


@Article{Farfel2003,
  title={A study of urban housing demolitions as sources of lead in ambient dust: {D}emolition practices and exterior dust fall},
  author={Farfel, Mark R and Orlova, Anna O and Lees, Peter SJ and Rohde, Charles and Ashley, Peter J and Chisolm Jr, J Julian},
  journal={Environmental Health Perspectives},
  volume={111},
  number={9},
  pages={1228--1234},
  year={2003}
}

@Article{Farfel2005,
  title={Biosolids compost amendment for reducing soil lead hazards: {A} pilot study of {O}rgro{\textregistered} amendment and grass seeding in urban yards},
  author={Farfel, Mark R and Orlova, Anna O and Chaney, Rufus L and Lees, Peter SJ and Rohde, Charles and Ashley, Peter J},
  journal={Science of the Total Environment},
  volume={340},
  number={1-3},
  pages={81--95},
  year={2005},
  publisher={Elsevier}
}


@Article{Farfel2005b,
  title={A study of urban housing demolition as a source of lead in ambient dust on sidewalks, streets, and alleys},
  author={Farfel, Mark R and Orlova, Anna O and Lees, Peter SJ and Rohde, Charles and Ashley, Peter J and Chisolm Jr, J Julian},
  journal={Environmental Research},
  volume={99},
  number={2},
  pages={204--213},
  year={2005},
  publisher={Elsevier}
}

@Article{feinberg2016modeling,
  title={Modeling of Lead Concentrations and Hot Spots at General Aviation Airports},
  author={Feinberg, Stephen N and Heiken, Jeremy G and Valdez, Marc P and Lyons, Jim M and Turner, Jay R},
  journal={Transportation Research Record},
  volume={2569},
  number={1},
  pages={80--87},
  year={2016},
  publisher={SAGE Publications Sage CA: Los Angeles, CA}
}

@Article{Filippelli2005,
  title={Urban lead poisoning and medical geology: {A}n unfinished story},
  author={Filippelli, Gabriel M and Laidlaw, Mark AS and Latimer, Jennifer C and Raftis, Robyn},
  journal={GSA Today},
  volume={15},
  number={1},
  pages={4--11},
  year={2005}
}


@Article{Filippelli2010,
  title={The elephant in the playground: {C}onfronting lead-contaminated soils as an important source of lead burdens to urban populations},
  author={Filippelli, Gabriel M and Laidlaw, Mark AS},
  journal={Perspectives in Biology and Medicine},
  volume={53},
  number={1},
  pages={31--45},
  year={2010},
  publisher={Johns Hopkins University Press}
}

@Article{flegal1992lead,
  title={Lead levels in preindustrial humans},
  author={Flegal, Russell and Smith, Donald},
  journal={The New England journal of medicine},
  volume={326},
  number={19},
  pages={1293--1294},
  year={1992}
}

@Article{Flora2012,
	title={Toxicity of lead: A review with recent updates},
	author={Flora, Gagan and Gupta, Deepesh and Tiwari, Archana},
	journal={Interdisciplinary Toxicology},
	volume={5},
	number={2},
	pages={47--58},
	year={2012},
}


@Article{Froehlich2007,
  title={Interactive effects of a {DRD4} polymorphism, lead, and sex on executive functions in children},
  author={Froehlich, Tanya E and Lanphear, Bruce P and Dietrich, Kim N and Cory-Slechta, Deborah A and Wang, Ning and Kahn, Robert S},
  journal={Biological Psychiatry},
  volume={62},
  number={3},
  pages={243--249},
  year={2007},
  publisher={Elsevier}
}


@Article{Fudenberg2006,
  title={A dual-self model of impulse control},
  author={Fudenberg, Drew and Levine, David K},
  journal={American Economic Review},
  volume={96},
  number={5},
  pages={1449--1476},
  year={2006}
}

@Article{Feinberg2013,
  title={Dispersion Modeling of Lead Emissions from Piston Engine Aircraft at General Aviation Facilities},
  author={Feinberg, Stephen N and Turner, Jay R},
  journal={Transportation research record},
  volume={2325},
  number={1},
  pages={34--42},
  year={2013},
  publisher={SAGE Publications Sage CA: Los Angeles, CA}
}

% %%%%%%%%%%%%%%%%%%%%%%%%%%%%%%%%%%%%%%%%%%%%%%%%%%%%%%%%%%%%%%%%%%%%%%%%%%%%%%
% [G]
% %%%%%%%%%%%%%%%%%%%%%%%%%%%%%%%%%%%%%%%%%%%%%%%%%%%%%%%%%%%%%%%%%%%%%%%%%%%%%%

@Article{Grosse2002,
  title={Economic gains resulting from the reduction in children's exposure to lead in the {United States}},
  author={Grosse, Scott D and Matte, Thomas D and Schwartz, Joel and Jackson, Richard J},
  journal={Environmental Health Perspectives},
  volume={110},
  number={6},
  pages={563--569},
  year={2002}
}

@Article{Gu2017,
  title={A gradient relationship between low birth weight and IQ: {A} meta-analysis},
  author={Gu, Huaiting and Wang, Lixia and Liu, Lingfei and Luo, Xiu and Wang, Jia and Hou, Fang and Nkomola, Pauline Denis and Li, Jing and Liu, Genyi and Meng, Heng and others},
  journal={Scientific Reports},
  volume={7},
  number={1},
  pages={1--13},
  year={2017},
  publisher={Nature Publishing Group}
}


@Article{Gershanik1974,
  title={Blood lead values in pregnant women and their offspring},
  author={Gershanik, Juan J and Brooks, G Gary and Little, Joseph A},
  journal={American Journal of Obstetrics and Gynecology},
  volume={119},
  number={4},
  pages={508--511},
  year={1974},
  publisher={Elsevier}
}


@Article{Gould2009,
  title={Childhood lead poisoning: {C}onservative estimates of the social and economic benefits of lead hazard control},
  author={Gould, Elise},
  journal={Environmental Health Perspectives},
  volume={117},
  number={7},
  pages={1162--1167},
  year={2009},
  publisher={National Institute of Environmental Health Sciences}
}

@Article{Grossman1972,
  author    = {Grossman, Michael},
  title     = {On the concept of health capital and the demand for health},
  journal   = {Journal of Political Economy},
  year      = {1972},
  volume    = {80},
  number    = {2},
  pages     = {223--255},
  publisher = {The University of Chicago Press},
}

@Article{Grossman2017,
  title={The effect of an increase in lead in the water system on fertility and birth outcomes: {T}he case of {F}lint, {M}ichigan},
  author={Grossman, Daniel and Slutsky, David JG},
  year={2017}
}


@Article{GraffZivin2013,
  author  = {Graff Zivin, Joshua and Neidell, Matthew},
  title   = {Environment, health, and human capital},
  journal = {Journal of Economic Literature},
  year    = {2013},
  volume  = {51},
  number  = {3},
  pages   = {689--730},
}


@Article{Gulson1997,
  title={Pregnancy increases mobilization of lead from maternal skeleton},
  author={Gulson, BL and Jameson, CW and Mahaffey, KR and Mizon, KJ and Korsch, MJ and Vimpani, G},
  journal={Journal of Laboratory and Clinical Medicine},
  volume={130},
  number={1},
  pages={51--62},
  year={1997},
  publisher={Elsevier}
}

@Article{Gulson1997b,
  title={Dietary lead intakes for mother/child pairs and relevance to {P}harmacokinetic models},
  author={Gulson, Brian L and Mahaffey, Kathryn R and Vidal, M and Jameson, CW and Law, Alistair J and Mizon, Karen J and Smith, AJ and Korsch, Michael J},
  journal={Environmental Health Perspectives},
  volume={105},
  number={12},
  pages={1334--1342},
  year={1997}
}

@Article{Gulson1999,
  title={Impact of diet on lead in blood and urine in female adults and relevance to mobilization of lead from bone stores},
  author={Gulson, Brian L and Mahaffey, Kathryn R and Jameson, C William and Patison, Nicole and Law, Alistair J and Mizon, Karen J and Korsch, Michael J and Pederson, David},
  journal={Environmental Health Perspectives},
  volume={107},
  number={4},
  pages={257--263},
  year={1999}
}

@Article{Gulson2000,
  title={Urinary lead isotopes during pregnancy and postpartum indicate no preferential partitioning of endogenous lead into plasma},
  author={Gulson, BL and Mizon, KJ and Palmer, JM and Korsch, MJ and Patison, Nicole and Jameson, CW and Donnelly, JB},
  journal={Journal of Laboratory and Clinical Medicine},
  volume={136},
  number={3},
  pages={236--242},
  year={2000},
  publisher={Elsevier}
}

% %%%%%%%%%%%%%%%%%%%%%%%%%%%%%%%%%%%%%%%%%%%%%%%%%%%%%%%%%%%%%%%%%%%%%%%%%%%%%%
% [H]
% %%%%%%%%%%%%%%%%%%%%%%%%%%%%%%%%%%%%%%%%%%%%%%%%%%%%%%%%%%%%%%%%%%%%%%%%%%%%%%

@Article{Hoynes2011,
  title={Can targeted transfers improve birth outcomes?: {E}vidence from the introduction of the {WIC} program},
  author={Hoynes, Hilary and Page, Marianne and Stevens, Ann Huff},
  journal={Journal of Public Economics},
  volume={95},
  number={7-8},
  pages={813--827},
  year={2011},
  publisher={Elsevier}
}

@Article{Harville2005,
  title={Factors influencing the difference between maternal and cord blood lead},
  author={Harville, EW and Hertz-Picciotto, Irva and Schramm, M and Watt-Morse, M and Chantala, K and Osterloh, J and Parsons, PJ and Rogan, W},
  journal={Occupational and Environmental Medicine},
  volume={62},
  number={4},
  pages={263--269},
  year={2005},
  publisher={BMJ Publishing Group Ltd}
}


@techreport{hollingsworth2019,
  title={The social cost of leaded gasoline: {E}vidence from regulatory exemptions},
  author={Hollingsworth, Alex and Rudik, Ivan},
  year={2019},
  institution={Technical Report, Working Paper}
}


@Article{Hertz2000,
  title={Patterns and determinants of blood lead during pregnancy},
  author={Hertz-Picciotto, Irva and Schramm, Margaret and Watt-Morse, Margaret and Chantala, Kim and Anderson, John and Osterloh, John},
  journal={American Journal of Epidemiology},
  volume={152},
  number={9},
  pages={829--837},
  year={2000},
  publisher={Oxford University Press}
}


@Article{Heckman2007,
  author    = {Heckman, James J},
  title     = {The economics, technology, and neuroscience of human capability formation},
  journal   = {Proceedings of the National Academy of Sciences},
  year      = {2007},
  volume    = {104},
  number    = {33},
  pages     = {13250--13255},
  publisher = {National Academy of Sciences},
}


% %%%%%%%%%%%%%%%%%%%%%%%%%%%%%%%%%%%%%%%%%%%%%%%%%%%%%%%%%%%%%%%%%%%%%%%%%%%%%%
% [I]
% %%%%%%%%%%%%%%%%%%%%%%%%%%%%%%%%%%%%%%%%%%%%%%%%%%%%%%%%%%%%%%%%%%%%%%%%%%%%%%


@Article{Inoue2010,
  author        = {Inoue, Atsushi and Solon, Gary},
  title         = {Two-sample instrumental variables estimators},
  journal       = {The Review of Economics and Statistics},
  year          = {2010},
  volume        = {92},
  number        = {3},
  pages         = {557--561},
  publisher     = {MIT Press},
}


% %%%%%%%%%%%%%%%%%%%%%%%%%%%%%%%%%%%%%%%%%%%%%%%%%%%%%%%%%%%%%%%%%%%%%%%%%%%%%%
% [J]
% %%%%%%%%%%%%%%%%%%%%%%%%%%%%%%%%%%%%%%%%%%%%%%%%%%%%%%%%%%%%%%%%%%%%%%%%%%%%%%

@Article{Johnson2002,
  title={Soil lead and children's blood lead levels in {S}yracuse, {NY}, {USA}},
  author={Johnson, David L and Bretsch, Jennifer K},
  journal={Environmental Geochemistry and Health},
  volume={24},
  number={4},
  pages={375--385},
  year={2002},
  publisher={Springer}
}

@Article{Jusko2008,
  title={Blood lead concentrations< 10 $\mu$g/dL and child intelligence at 6 years of age},
  author={Jusko, Todd A and Henderson Jr, Charles R and Lanphear, Bruce P and Cory-Slechta, Deborah A and Parsons, Patrick J and Canfield, Richard L},
  journal={Environmental Health Perspectives},
  volume={116},
  number={2},
  pages={243--248},
  year={2008},
  publisher={National Institute of Environmental Health Sciences}
}


% %%%%%%%%%%%%%%%%%%%%%%%%%%%%%%%%%%%%%%%%%%%%%%%%%%%%%%%%%%%%%%%%%%%%%%%%%%%%%%
% [K]
% %%%%%%%%%%%%%%%%%%%%%%%%%%%%%%%%%%%%%%%%%%%%%%%%%%%%%%%%%%%%%%%%%%%%%%%%%%%%%%

@phdthesis{Keyes2020,
  title={Health and Human Capital Effects of Lead Exposure},
  author={Keyes, Christopher},
  year={2020},
  school={Colorado State University}
}

@Article{Koenig2008,
  title={{ACT} and general cognitive ability},
  author={Koenig, Katherine A and Frey, Meredith C and Detterman, Douglas K},
  journal={Intelligence},
  volume={36},
  number={2},
  pages={153--160},
  year={2008},
  publisher={Elsevier}
}


@Article{Kessler2013,
  author    = {Kessler, Rebecca},
  title     = {Sunset for leaded aviation gasoline?},
  journal   = {Environmental Health Perspectives},
  year      = {2013},
  volume    = {121},
  number    = {2},
  pages     = {A54--A57},
  publisher = {Health Affairs},
}

@Article{Khwaja2007,
  title={Time preference, time discounting, and smoking decisions},
  author={Khwaja, Ahmed and Silverman, Dan and Sloan, Frank},
  journal={Journal of Health Economics},
  volume={26},
  number={5},
  pages={927--949},
  year={2007},
  publisher={Elsevier}
}


% %%%%%%%%%%%%%%%%%%%%%%%%%%%%%%%%%%%%%%%%%%%%%%%%%%%%%%%%%%%%%%%%%%%%%%%%%%%%%%
% [L]
% %%%%%%%%%%%%%%%%%%%%%%%%%%%%%%%%%%%%%%%%%%%%%%%%%%%%%%%%%%%%%%%%%%%%%%%%%%%%%%

@Incollection{Love2019,
  author={Love, Nancy G and Gebrie, Geremew Sahilu and Adejumo, Hollie A and McElmurry, Shawn P},
  title={Drinking water infrastructure in shrinking and expanding cities: {T}he impact on water quality and public health},
  booktitle={Cascading Challenges in the Global Water Crisis},
  publisher={Cambridge Scholars Publishing},
  address={Cambridge},
  year={2019},
  chapter={3},
  pages={32--49},
}


@Article{Lauwerys1978,
    author = {Lauwerys, R and Buchet, J.P and Roels, H and Hubermont, G},
    journal = {Environmental Research},
    number = {2},
    pages = {278--289},
    publisher = {Elsevier Inc},
    title = {Placental transfer of lead, mercury, cadmium, and carbon monoxide in women: {C}omparison of the frequency distributions of the biological indices in maternal and umbilical cord blood},
    volume = {15},
    year = {1978},
}


@Article{Lewit1995,
  title={The direct cost of low birth weight},
  author={Lewit, Eugene M and Baker, Linda Schuurmann and Corman, Hope and Shiono, Patricia H},
  journal={The Future of Children},
  pages={35--56},
  year={1995},
  publisher={JSTOR}
}


@Article{Lanphear2005,
  author    = {Lanphear, Bruce P and Hornung, Richard and Khoury, Jane and Yolton, Kimberly and Baghurst, Peter and Bellinger, David C and Canfield, Richard L and Dietrich, Kim N and Bornschein, Robert and Greene, Tom and others},
  title     = {Low-level environmental lead exposure and children's intellectual function: {A}n international pooled analysis},
  journal   = {Environmental Health Perspectives},
  year      = {2005},
  volume    = {113},
  number    = {7},
  pages     = {894},
  publisher = {National Institute of Environmental Health Science},
}

@Article{Lanphear2017,
  title={Low-level toxicity of chemicals: {N}o acceptable levels?},
  author={Lanphear, Bruce P},
  journal={PLoS biology},
  volume={15},
  number={12},
  pages={e2003066},
  year={2017},
  publisher={Public Library of Science San Francisco, CA USA}
}


@Article{Laidlaw2005,
  title={Seasonality and children's blood lead levels: {D}eveloping a predictive model using climatic variables and blood lead data from {I}ndianapolis, {I}ndiana, {S}yracuse, {N}ew {Y}ork, and {N}ew {O}rleans, {L}ouisiana ({USA})},
  author={Laidlaw, Mark AS and Mielke, Howard W and Filippelli, Gabriel M and Johnson, David L and Gonzales, Christopher R},
  journal={Environmental Health Perspectives},
  volume={113},
  number={6},
  pages={793--800},
  year={2005},
  publisher={National Institute of Environmental Health Sciences}
}

@Article{Laidlaw2008,
  author    = {Laidlaw, Mark AS and Filippelli, Gabriel M},
  title     = {{Re-suspension} of urban soils as a persistent source of lead poisoning in children: {A} review and new directions},
  journal   = {Applied Geochemistry},
  year      = {2008},
  volume    = {23},
  number    = {8},
  pages     = {2021--2039},
  publisher = {Elsevier},
}


@Article{Laidlaw2012,
  title={Re-suspension of lead contaminated urban soil as a dominant source of atmospheric lead in {B}irmingham, {C}hicago, {D}etroit and {P}ittsburgh, {USA}},
  author={Laidlaw, Mark AS and Zahran, Sammy and Mielke, Howard W and Taylor, Mark P and Filippelli, Gabriel M},
  journal={Atmospheric Environment},
  volume={49},
  pages={302--310},
  year={2012},
  publisher={Elsevier}
}

@Article{lanphear2000cognitive,
  title={Cognitive deficits associated with blood lead concentrations $<$ 10 $\mu$g/dL in {US} children and adolescents.},
  author={Lanphear, Bruce P and Dietrich, Kim and Auinger, Peggy and Cox, Christopher},
  journal={Public Health Reports},
  volume={115},
  number={6},
  pages={521},
  year={2000},
  publisher={SAGE Publications}
}


@Article{Lidsky2003,
  author    = {Lidsky, Theodore I and Schneider, Jay S},
  title     = {Lead neurotoxicity in children: {B}asic mechanisms and clinical correlates},
  journal   = {Brain},
  year      = {2003},
  volume    = {126},
  number    = {1},
  pages     = {5--19},
  publisher = {Oxford University Press},
}


% %%%%%%%%%%%%%%%%%%%%%%%%%%%%%%%%%%%%%%%%%%%%%%%%%%%%%%%%%%%%%%%%%%%%%%%%%%%%%%
% [M]
% %%%%%%%%%%%%%%%%%%%%%%%%%%%%%%%%%%%%%%%%%%%%%%%%%%%%%%%%%%%%%%%%%%%%%%%%%%%%%%

@Article{Maisonet2001,
  title={Relation between ambient air pollution and low birth weight in the {N}ortheastern {U}nited {S}tates},
  author={Maisonet, Mildred and Bush, Timothy J and Correa, Adolfo and Jaakkola, JJ},
  journal={Environmental Health Perspectives},
  volume={109},
  number={3},
  pages={351--356},
  year={2001}
}

@Article{matthews2020leadedb,
  title={Leaded aviation fuel may present long-term effects on campus life from the adjacent {Albert Whitted Airport}},
  author={Matthews, Joseph and Pandey, Madhu},
  year={2020},
  publisher={ChemRxiv}
}

@TechReport{matthews2020leaded,
    title={Leaded aviation fuel may present long-term effects on campus life from the adjacent {Albert Whitted Airport}},
    author={Matthews, Joseph and Pandey, Madhu},
	institution = {ChemRxiv},
	year = {2020},
	note = {Available: \protect\url{https://doi.org/10.26434/chemrxiv.12824741.v1}}
}


@Article{mazaheri2011inventory,
  title={An inventory of particle and gaseous emissions from large aircraft thrust engine operations at an airport},
  author={Mazaheri, Mandana and Johnson, GR and Morawska, Lidia},
  journal={Atmospheric Environment},
  volume={45},
  number={20},
  pages={3500--3507},
  year={2011},
  publisher={Elsevier}
}


@Article{mccumber2017geospatial,
  title={A geospatial analysis of soil lead concentrations around regional {Oklahoma} airports},
  author={McCumber, Alexander and Strevett, KA},
  journal={Chemosphere},
  volume={167},
  pages={62--70},
  year={2017},
  publisher={Elsevier}
}

@article{miranda2009environmental,
  title={Environmental contributors to the achievement gap},
  author={Miranda, Marie Lynn and Kim, Dohyeong and Reiter, Jerome and Galeano, M Alicia Overstreet and Maxson, Pamela},
  journal={Neurotoxicology},
  volume={30},
  number={6},
  pages={1019--1024},
  year={2009},
  publisher={Elsevier}
}

@article{miranda2007relationship,
  title={The relationship between early childhood blood lead levels and performance on end-of-grade tests},
  author={Miranda, Marie Lynn and Kim, Dohyeong and Galeano, M Alicia Overstreet and Paul, Christopher J and Hull, Andrew P and Morgan, S Philip},
  journal={Environmental Health Perspectives},
  volume={115},
  number={8},
  pages={1242--1247},
  year={2007},
  publisher={National Institute of Environmental Health Sciences}
}

@Article{Miranda2011,
  title={A geospatial analysis of the effects of aviation gasoline on childhood blood lead levels},
  author={Miranda, Marie Lynn and Anthopolos, Rebecca and Hastings, Douglas},
  journal={Environmental Health Perspectives},
  volume={119},
  number={10},
  pages={1513--1516},
  year={2011},
  publisher={National Institute of Environmental Health Sciences}
}


@Article{Mielke1998,
  author    = {Mielke, Howard W and Reagan, Patrick L},
  title     = {Soil is an important pathway of human lead exposure},
  journal   = {Environmental Health Perspectives},
  year      = {1998},
  volume    = {106},
  number    = {1},
  pages     = {217},
  publisher = {National Institute of Environmental Health Science},
}

@Article{Mielke1999,
  title={The urban environment and children's health: {S}oils as an integrator of lead, zinc, and cadmium in {N}ew {O}rleans, {L}ouisiana, {USA}},
  author={Mielke, Howard W and Gonzales, Christopher R and Smith, M Kelley and Mielke, Paul W},
  journal={Environmental Research},
  volume={81},
  number={2},
  pages={117--129},
  year={1999},
  publisher={Elsevier}
}


@Article{Mielke2005,
  title={Changes of multiple metal accumulation ({MMA}) in {N}ew {O}rleans soil: {P}reliminary evaluation of differences between survey {I} (1992) and survey {II} (2000)},
  author={Mielke, Howard and Gonzales, Christopher and Powell, Eric and Mielke, Paul},
  journal={International Journal of Environmental Research and Public Health},
  volume={2},
  number={2},
  pages={308--313},
  year={2005},
  publisher={Molecular Diversity Preservation International}
}


@Article{Mielke2007,
  title={Nonlinear association between soil lead and blood lead of children in metropolitan {N}ew {O}rleans, {L}ouisiana: 2000--2005},
  author={Mielke, Howard W and Gonzales, Chris R and Powell, Eric and Jartun, Morten and Mielke Jr, Paul W},
  journal={Science of the Total Environment},
  volume={388},
  number={1-3},
  pages={43--53},
  year={2007},
  publisher={Elsevier}
}

@Article{Mielke2008,
  title={Urban soil-lead ({Pb}) footprint: {R}etrospective comparison of public and private properties in {N}ew {O}rleans},
  author={Mielke, Howard W and Gonzales, Christopher and Powell, Eric and Mielke, Paul W},
  journal={Environmental Geochemistry and Health},
  volume={30},
  number={3},
  pages={231--242},
  year={2008},
  publisher={Springer}
}


@Article{Mielke2012,
  author    = {Mielke, Howard W and Zahran, Sammy},
  title     = {The urban rise and fall of air lead ({Pb}) and the latent surge and retreat of societal violence},
  journal   = {Environment International},
  year      = {2012},
  volume    = {43},
  pages     = {48--55},
  publisher = {Elsevier},
}

% %%%%%%%%%%%%%%%%%%%%%%%%%%%%%%%%%%%%%%%%%%%%%%%%%%%%%%%%%%%%%%%%%%%%%%%%%%%%%%
% [N]
% %%%%%%%%%%%%%%%%%%%%%%%%%%%%%%%%%%%%%%%%%%%%%%%%%%%%%%%%%%%%%%%%%%%%%%%%%%%%%%

@InCollection{NAP2021options,
  publisher     = {Transportation Research Board and National Academies of Sciences, Engineering, and Medicine},
  booktitle     = {Demographic and economic change in developed countries},
  title         = {Options for reducing lead emissions from piston-engine aircraft},
  year          = {2021},
  pages         = {10--11}
}


@Article{Nordhov2010,
	title={Early intervention improves cognitive outcomes for preterm infants: randomized controlled trial},
	author={Nordhov, S Marianne and R{\o}nning, John A and Dahl, Lauritz B and Ulvund, Stein Erik and Tunby, Jorunn and Kaaresen, Per Ivar},
	journal={Pediatrics},
	volume={126},
	number={5},
	pages={e1088--e1094},
	year={2010},
	publisher={Am Acad Pediatrics}
}


@Article{Nigg2010,
  title={Confirmation and extension of association of blood lead with attention-deficit/hyperactivity disorder ({ADHD}) and {ADHD} symptom domains at population-typical exposure levels},
  author={Nigg, Joel T and Nikolas, Molly and Mark Knottnerus, G and Cavanagh, Kevin and Friderici, Karen},
  journal={Journal of Child Psychology and Psychiatry},
  volume={51},
  number={1},
  pages={58--65},
  year={2010},
  publisher={Wiley Online Library}
}


@Article{Nilsson1993,
  author    = {Reichard, Per and Nilsson, Bengt-Yngve and Rosenqvist, Urban},
  title     = {The effect of long-term intensified insulin treatment on the development of microvascular complications of diabetes mellitus},
  journal   = {New England Journal of Medicine},
  year      = {1993},
  volume    = {329},
  number    = {5},
  pages     = {304--309},
  publisher = {Massachusetts Medical Society},
}


@Article{Nilsson2009,
  author  = {Nilsson, J Peter},
  title   = {The long-term effects of early childhood lead exposure: {E}vidence from the phase-out of leaded gasoline},
  journal = {Institute for Labour Market Policy Evaluation ({IFAU}) Working Paper},
  year    = {2009},
}

@Article{Needleman1990,
  title={Low-level lead exposure and the {IQ} of children: {a} meta-analysis of modern studies},
  author={Needleman, Herbert L and Gatsonis, Constantine A},
  journal={Jama},
  volume={263},
  number={5},
  pages={673--678},
  year={1990},
  publisher={American Medical Association}
}

@Article{Needleman1991,
  author    = {Needleman, Herbert L and Bellinger, David},
  title     = {The health effects of low level exposure to lead},
  journal   = {Annual Review of Public Health},
  year      = {1991},
  volume    = {12},
  number    = {1},
  pages     = {111--140},
  publisher = {Annual Reviews},
}
% publisher = {Annual Reviews 4139 El Camino Way, PO Box 10139, Palo Alto, CA 94303-0139, USA},

@Article{Needleman2000,
  title={The removal of lead from gasoline: {H}istorical and personal reflections},
  author={Needleman, Herbert L},
  journal={Environmental Research},
  volume={84},
  number={1},
  pages={20--35},
  year={2000},
  publisher={Elsevier}
}

@Article{Needleman2004,
  author    = {Needleman, Herbert},
  title     = {Lead poisoning},
  journal   = {Annual Review of Medicine},
  year      = {2004},
  volume    = {55},
  pages     = {209--222},
  publisher = {Annual Reviews},
}


@Article{Norris2002,
  author    = {Norris, Fran H and Friedman, Matthew J and Watson, Patricia J and Byrne, Christopher M and Diaz, Eolia and Kaniasty, Krzysztof},
  title     = {60,000 {D}isaster victims speak: {P}art {I}. {A}n empirical review of the empirical literature, 1981--2001},
  journal   = {Psychiatry: Interpersonal and Biological Processes},
  year      = {2002},
  volume    = {65},
  number    = {3},
  pages     = {207--239},
  publisher = {Guilford Press},
}

@Article{Nevin2008,
  title={Monetary benefits of preventing childhood lead poisoning with lead-safe window replacement},
  author={Nevin, Rick and Jacobs, David E and Berg, Michael and Cohen, Jonathan},
  journal={Environmental Research},
  volume={106},
  number={3},
  pages={410--419},
  year={2008},
  publisher={Elsevier}
}


@Article{Nevin2000,
  author    = {Nevin, Rick},
  title     = {How lead exposure relates to temporal changes in {IQ}, violent crime, and unwed pregnancy},
  journal   = {Environmental Research},
  year      = {2000},
  volume    = {83},
  number    = {1},
  pages     = {1--22},
  publisher = {Elsevier},
}


% %%%%%%%%%%%%%%%%%%%%%%%%%%%%%%%%%%%%%%%%%%%%%%%%%%%%%%%%%%%%%%%%%%%%%%%%%%%%%%
% [P]
% %%%%%%%%%%%%%%%%%%%%%%%%%%%%%%%%%%%%%%%%%%%%%%%%%%%%%%%%%%%%%%%%%%%%%%%%%%%%%%

@Article{piazza1999santa,
  title={{Santa Monica} {M}unicipal {A}irport},
  author={Piazza, Bill},
  journal={Report on the Generation and Downwind Extent of Emissions Generated From Aircraft and Ground Support Operations},
  year={1999},
  publisher={Citeseer}
}

@Article{Pyhala2011,
	title={Neurocognitive abilities in young adults with very low birth weight},
	author={Pyh{\"a}l{\"a}, Riikka and Lahti, Jari and Heinonen, Kati and Pesonen, A-K and Strang-Karlsson, Sonja and Hovi, Petteri and J{\"a}rvenp{\"a}{\"a}, A-L and Eriksson, Johan G and Andersson, Sture and Kajantie, Eero and others},
	journal={Neurology},
	volume={77},
	number={23},
	pages={2052--2060},
	year={2011},
	publisher={AAN Enterprises}
}

@Article{Papaniko2005,
  title={Lead toxicity update. {A} brief review.},
  author={Papanikolaou, Nikolas C and Hatzidaki, Eleftheria G and Belivanis, Stamatis and Tzanakakis, George N and Tsatsakis, Aristidis M},
  journal={Medical Science Monitor},
  volume={11},
  number={10},
  pages={RA329--RA336},
  year={2005},
  publisher={International Scientific Information, Inc.}
}


% %%%%%%%%%%%%%%%%%%%%%%%%%%%%%%%%%%%%%%%%%%%%%%%%%%%%%%%%%%%%%%%%%%%%%%%%%%%%%%
% [Q]
% %%%%%%%%%%%%%%%%%%%%%%%%%%%%%%%%%%%%%%%%%%%%%%%%%%%%%%%%%%%%%%%%%%%%%%%%%%%%%%


% %%%%%%%%%%%%%%%%%%%%%%%%%%%%%%%%%%%%%%%%%%%%%%%%%%%%%%%%%%%%%%%%%%%%%%%%%%%%%%
% [R]
% %%%%%%%%%%%%%%%%%%%%%%%%%%%%%%%%%%%%%%%%%%%%%%%%%%%%%%%%%%%%%%%%%%%%%%%%%%%%%%

@Article{Ritz1999,
  title={The effect of ambient carbon monoxide on low birth weight among children born in southern {C}alifornia between 1989 and 1993},
  author={Ritz, Beate and Yu, Fei},
  journal={Environmental Health Perspectives},
  volume={107},
  number={1},
  pages={17--25},
  year={1999}
}

@Article{Rahu2010,
  title={Effect of birth weight, maternal education and prenatal smoking on offspring intelligence at school age},
  author={Rahu, Kaja and Rahu, Mati and Pullmann, Helle and Allik, J{\"u}ri},
  journal={Early human development},
  volume={86},
  number={8},
  pages={493--497},
  year={2010},
  publisher={Elsevier}
}


% FIXME: journal title
@Article{Raymond2014,
  title={Lead screening and prevalence of blood lead levels in children aged 1-2 years--{C}hild {B}lood {L}ead {S}urveillance {S}ystem, {U}nited {S}tates, 2002-2010 and {N}ational {H}ealth and {N}utrition {E}xamination {S}urvey, {U}nited {S}tates, 1999-2010.},
  author={Raymond, J and Wheeler, W and Brown, MJ},
  journal={Morbidity and Mortality Weekly Report Supplements},
  volume={63},
  number={2},
  pages={36--42},
  year={2014}
}


@Article{Reagan1989,
  title={Establishing a health based standard for lead in residential soils},
  author={Reagan, PL and Silbergeld, EK},
  journal={Trace Substances in Environmental Health},
  volume={23},
  pages={199--238},
  year={1989},
}

@Article{Rao2008,
  title={2008 {N}ational emissions inventory: {R}eview, analysis and highlights},
  author={Rao, Venkatesh and Tooly, Lee and Drukenbrod, Josh},
  year={2013}
}


@Article{Rau2015,
  author    = {Rau, Tom{\'a}s and Urz{\'u}a, Sergio and Reyes, Loreto},
  title     = {Early exposure to hazardous waste and academic achievement: {E}vidence from a case of environmental negligence},
  journal   = {Journal of the Association of Environmental and Resource Economists},
  year      = {2015},
  volume    = {2},
  number    = {4},
  pages     = {527--563},
  publisher = {University of Chicago Press Chicago, IL},
}


@Article{Reyes2007,
  author    = {Reyes, Jessica Wolpaw},
  title     = {Environmental policy as social policy? {T}he impact of childhood lead exposure on crime},
  journal   = {The {B}.{E}. Journal of Economic Analysis and Policy},
  year      = {2007},
  volume    = {7},
  number    = {1},
  pages     = {51},
  publisher = {BE Press},
}

@Article{Reyes2015,
  author    = {Reyes, Jessica Wolpaw},
  title     = {Lead exposure and behavior: {E}ffects on antisocial and risky behavior among children and adolescents},
  journal   = {Economic Inquiry},
  year      = {2015},
  volume    = {53},
  number    = {3},
  pages     = {1580--1605},
  publisher = {Wiley Online Library},
}


@Article{Rabito2007,
  title={The association between demolition activity and children's blood lead levels},
  author={Rabito, Felicia A and Iqbal, Shahed and Shorter, Charles Franklin and Osman, Patricia and Philips, PE and Langlois, E and White, LE},
  journal={Environmental Research},
  volume={103},
  number={3},
  pages={345--351},
  year={2007},
  publisher={Elsevier}
}

@Article{Rabito2011,
  title={Environmental lead after {H}urricane {K}atrina: {I}mplications for future populations},
  author={Rabito, Felicia A and Iqbal, Shahed and Perry, Sara and Arroyave, Whitney and Rice, Janet C},
  journal={Environmental Health Perspectives},
  volume={120},
  number={2},
  pages={180--184},
  year={2011},
  publisher={National Institute of Environmental Health Sciences}
}

@Article{Reuben2017,
  title={Association of childhood blood lead levels with cognitive function and socioeconomic status at age 38 years and with {IQ} change and socioeconomic mobility between childhood and adulthood},
  author={Reuben, Aaron and Caspi, Avshalom and Belsky, Daniel W and Broadbent, Jonathan and Harrington, Honalee and Sugden, Karen and Houts, Renate M and Ramrakha, Sandhya and Poulton, Richie and Moffitt, Terrie E},
  journal={Journal of the American Medical Association},
  volume={317},
  number={12},
  pages={1244--1251},
  year={2017},
  publisher={American Medical Association}
}


@Article{Rothenberg1994,
  title={Changes in serial blood lead levels during pregnancy},
  author={Rothenberg, Stephen J and Karchmer, Samuel and Schnaas, Lourdes and Perroni, Estela and Zea, Francisco and Fernandez Alba, J},
  journal={Environmental Health Perspectives},
  volume={102},
  number={10},
  pages={876--880},
  year={1994}
}


@Article{Rogan2001,
  title={The effect of chelation therapy with succimer on neuropsychological development in children exposed to lead},
  author={Rogan, Walter J and Dietrich, Kim N and Ware, James H and Dockery, Douglas W and Salganik, Mikhail and Radcliffe, Jerilynn and Jones, Robert L and Ragan, N Beth and Chisolm Jr, J Julian and Rhoads, George G},
  journal={New England Journal of Medicine},
  volume={344},
  number={19},
  pages={1421--1426},
  year={2001},
  publisher={Massachusetts Medical Society}
}


% %%%%%%%%%%%%%%%%%%%%%%%%%%%%%%%%%%%%%%%%%%%%%%%%%%%%%%%%%%%%%%%%%%%%%%%%%%%%%%
% [S]
% %%%%%%%%%%%%%%%%%%%%%%%%%%%%%%%%%%%%%%%%%%%%%%%%%%%%%%%%%%%%%%%%%%%%%%%%%%%%%%

@Misc{SM2021,
  author={{S}anta {M}onica {A}irport {C}ommission},
  title={Regular meeting agenda},
  howpublished={Official report, {A}irport {C}ommission, Santa Monica, CA, USA},
  address={Santa Monica, CA: USA},
  year={2021 [Online].},
  note={Available: \protect\url{https://www.smgov.net/departments/airport/agendas/2021/20210927/20210927\%20AC\%20Packet.pdf}}
}
  
@Article{Salkever1995,
  title={Updated estimates of earnings benefits from reduced exposure of children to environmental lead},
  author={Salkever, David S},
  journal={Environmental Research},
  volume={70},
  number={1},
  pages={1--6},
  year={1995},
  publisher={Elsevier}
}


@Article{Salam2005,
  title={Birth outcomes and prenatal exposure to ozone, carbon monoxide, and particulate matter: {R}esults from the {C}hildren's {H}ealth {S}tudy},
  author={Salam, Muhammad T and Millstein, Joshua and Li, Yu-Fen and Lurmann, Frederick W and Margolis, Helene G and Gilliland, Frank D},
  journal={Environmental Health Perspectives},
  volume={113},
  number={11},
  pages={1638--1644},
  year={2005},
  publisher={National Institute of Environmental Health Sciences}
}

@Article{Schell2003,
  title={Maternal blood lead concentration, diet during pregnancy, and anthropometry predict neonatal blood lead in a socioeconomically disadvantaged population},
  author={Schell, Lawrence M and Denham, Melinda and Stark, Alice D and Gomez, Marta and Ravenscroft, Julia and Parsons, Patrick J and Aydermir, Aida and Samelson, Renee},
  journal={Environmental Health Perspectives},
  volume={111},
  number={2},
  pages={195--200},
  year={2003}
}

@Article{song2012emissions,
  title={Emissions of greenhouse gases and air pollutants from commercial aircraft at international airports in {Korea}},
  author={Song, Sang-Keun and Shon, Zang-Ho},
  journal={Atmospheric Environment},
  volume={61},
  pages={148--158},
  year={2012},
  publisher={Elsevier}
}

@Article{Spivey2010,
  author    = {Spivey, Christy},
  title     = {Desperation or desire? {T}he role of risk aversion in marriage},
  journal   = {Economic Inquiry},
  year      = {2010},
  volume    = {48},
  number    = {2},
  pages     = {499--516},
  publisher = {Wiley Online Library},
}

@Article{Silver1965,
  author    = {Silver, Morris},
  title     = {Births, marriages, and business cycles in the United States},
  journal   = {Journal of Political Economy},
  year      = {1965},
  volume    = {73},
  number    = {3},
  pages     = {237--255},
  publisher = {The University of Chicago Press},
}


@TechReport{Shelton1979,
  author      = {Shelton, Ella Mae},
  title       = {Motor gasolines, {S}ummer 1978},
  institution = {Department of Energy, Bartlesville, OK (USA). Bartlesville Energy Technology Center},
  year        = {1979},
}

@Article{Schwartz1994,
  author    = {Schwartz, Joel},
  title     = {Low-level lead exposure and children's {IQ}: {A} metaanalysis and search for a threshold},
  journal   = {Environmental Research},
  year      = {1994},
  volume    = {65},
  number    = {1},
  pages     = {42--55},
  publisher = {Elsevier},
}


@TechReport{Solon2013,
  author      = {Gary Solon and Steven J. Haider and Jeffrey Wooldridge},
  title       = {What are we weighting for?},
  institution = {National Bureau of Economic Research, Inc},
  year        = {2013},
  type        = {NBER Working Papers},
  number      = {18859},
  month       = Feb,
  url         = {https://ideas.repec.org/p/nbr/nberwo/18859.html},
}


% %%%%%%%%%%%%%%%%%%%%%%%%%%%%%%%%%%%%%%%%%%%%%%%%%%%%%%%%%%%%%%%%%%%%%%%%%%%%%%
% [T]
% %%%%%%%%%%%%%%%%%%%%%%%%%%%%%%%%%%%%%%%%%%%%%%%%%%%%%%%%%%%%%%%%%%%%%%%%%%%%%%

@Article{Thaler1981,
  title={An economic theory of self-control},
  author={Thaler, Richard H and Shefrin, Hersh M},
  journal={Journal of Political Economy},
  volume={89},
  number={2},
  pages={392--406},
  year={1981},
  publisher={The University of Chicago Press}
}


@Article{Toscano2005,
  title={Lead neurotoxicity: {F}rom exposure to molecular effects},
  author={Toscano, Christopher D and Guilarte, Tom{\'a}s R},
  journal={Brain Research Reviews},
  volume={49},
  number={3},
  pages={529--554},
  year={2005},
  publisher={Elsevier}
}

@Article{Troesken2008,
  title={Lead water pipes and infant mortality at the turn of the twentieth century},
  author={Troesken, Werner},
  journal={Journal of Human Resources},
  volume={43},
  number={3},
  pages={553--575},
  year={2008},
  publisher={University of Wisconsin Press}
}

@Article{wolfe2016costs,
	title={Costs of {IQ} loss from leaded aviation gasoline emissions},
	author={Wolfe, Philip J and Giang, Amanda and Ashok, Akshay and Selin, Noelle E and Barrett, Steven RH},
	journal={Environmental science \& technology},
	volume={50},
	number={17},
	pages={9026--9033},
	year={2016},
	publisher={ACS Publications}
}


% %%%%%%%%%%%%%%%%%%%%%%%%%%%%%%%%%%%%%%%%%%%%%%%%%%%%%%%%%%%%%%%%%%%%%%%%%%%%%%
% [U]
% %%%%%%%%%%%%%%%%%%%%%%%%%%%%%%%%%%%%%%%%%%%%%%%%%%%%%%%%%%%%%%%%%%%%%%%%%%%%%%


% %%%%%%%%%%%%%%%%%%%%%%%%%%%%%%%%%%%%%%%%%%%%%%%%%%%%%%%%%%%%%%%%%%%%%%%%%%%%%%
% [V]
% %%%%%%%%%%%%%%%%%%%%%%%%%%%%%%%%%%%%%%%%%%%%%%%%%%%%%%%%%%%%%%%%%%%%%%%%%%%%%%

@Article{Von2015,
  title={Socioeconomic status and the growth of intelligence from infancy through adolescence},
  author={Von Stumm, Sophie and Plomin, Robert},
  journal={Intelligence},
  volume={48},
  pages={30--36},
  year={2015},
  publisher={Elsevier}
}


% %%%%%%%%%%%%%%%%%%%%%%%%%%%%%%%%%%%%%%%%%%%%%%%%%%%%%%%%%%%%%%%%%%%%%%%%%%%%%%
% [W]
% %%%%%%%%%%%%%%%%%%%%%%%%%%%%%%%%%%%%%%%%%%%%%%%%%%%%%%%%%%%%%%%%%%%%%%%%%%%%%%


% %%%%%%%%%%%%%%%%%%%%%%%%%%%%%%%%%%%%%%%%%%%%%%%%%%%%%%%%%%%%%%%%%%%%%%%%%%%%%%
% [X]
% %%%%%%%%%%%%%%%%%%%%%%%%%%%%%%%%%%%%%%%%%%%%%%%%%%%%%%%%%%%%%%%%%%%%%%%%%%%%%%


% %%%%%%%%%%%%%%%%%%%%%%%%%%%%%%%%%%%%%%%%%%%%%%%%%%%%%%%%%%%%%%%%%%%%%%%%%%%%%%
% [Y]
% %%%%%%%%%%%%%%%%%%%%%%%%%%%%%%%%%%%%%%%%%%%%%%%%%%%%%%%%%%%%%%%%%%%%%%%%%%%%%%

% %%%%%%%%%%%%%%%%%%%%%%%%%%%%%%%%%%%%%%%%%%%%%%%%%%%%%%%%%%%%%%%%%%%%%%%%%%%%%%
% [Z]
% %%%%%%%%%%%%%%%%%%%%%%%%%%%%%%%%%%%%%%%%%%%%%%%%%%%%%%%%%%%%%%%%%%%%%%%%%%%%%%


@Article{Zahran2010,
  title={{New Orleans} before and after {Hurricanes Katrina/Rita}: {A} quasi-experiment of the association between soil lead and children's blood lead},
  author={Zahran, Sammy and Mielke, Howard W and Gonzales, Christopher R and Powell, Eric T and Weiler, Stephan},
  journal={Environmental Science and Technology},
  volume={44},
  number={12},
  pages={4433--4440},
  year={2010},
  publisher={ACS Publications}
}


@Article{Zahran2011,
  author    = {Zahran, Sammy and Peek, Lori and Snodgrass, Jeffrey G and Weiler, Stephan and Hempel, Lynn},
  title     = {Economics of disaster risk, social vulnerability, and mental health resilience},
  journal   = {Risk Analysis},
  year      = {2011},
  volume    = {31},
  number    = {7},
  pages     = {1107--1119},
  publisher = {Wiley Online Library},
}


@Article{Zahran2013,
  title={Linking source and effect: {R}esuspended soil lead, air lead, and children's blood lead levels in {D}etroit, {M}ichigan},
  author={Zahran, Sammy and Laidlaw, Mark AS and McElmurry, Shawn P and Filippelli, Gabriel M and Taylor, Mark},
  journal={Environmental Science and Technology},
  volume={47},
  number={6},
  pages={2839--2845},
  year={2013},
  publisher={ACS Publications}
}

@Article{zahran2014evidence,
	title={Evidence that the accuracy of self-reported lead emissions data improved: {A} puzzle and discussion},
	author={Zahran, Sammy and Iverson, Terrence and Weiler, Stephan and Underwood, Anthony},
	journal={Journal of Risk and Uncertainty},
	volume={49},
	number={3},
	pages={235--257},
	year={2014},
	publisher={Springer}
}

@Article{Zahran2014,
author    = {Zahran, Sammy and Breunig, Ian M and Link, Bruce G and Snodgrass, Jeffrey G and Weiler, Stephan},
title     = {A quasi-experimental analysis of maternal altitude exposure and infant birth weight},
journal   = {American Journal of Public Health},
year      = {2014},
volume    = {104},
number    = {S1},
pages     = {S166--S174},
publisher = {American Public Health Association},
}

@Article{Zahran2017,
  author    = {Zahran, Sammy and McElmurry, Shawn P and Sadler, Richard C},
  title     = {Four phases of the {Flint Water Crisis}: {Evidence} from blood lead levels in children},
  journal   = {Environmental Research},
  year      = {2017},
  volume    = {157},
  pages     = {160--172},
  publisher = {Elsevier},
}


@Article{Zahran2017b,
  title={The effect of leaded aviation gasoline on blood lead in children},
  author={Zahran, Sammy and Iverson, Terrence and McElmurry, Shawn P and Weiler, Stephan},
  journal={Journal of the Association of Environmental and Resource Economists},
  volume={4},
  number={2},
  pages={575--610},
  year={2017},
  publisher={University of Chicago Press Chicago, IL}
}

@Article{Zahran2017c,
	title={Motor neuron disease mortality and lifetime petrol lead exposure: {E}vidence from national age-specific and state-level age-standardized death rates in {Australia}},
	author={Zahran, Sammy and Laidlaw, Mark and Rowe, Dominic and Ball, Andrew and Mielke, Howard W.},
	journal={Environmental Research},
	volume={153},
	pages={181-190},
	year={2017},
	publisher={Elsevier}
}

@Comment{jabref-meta: databaseType:biblatex;}
