# Supplementary material for: Leaded aviation gasoline exposure risk and child blood lead levels
Source: PNAS Nexus. 2023 Jan 10;2(1):pgac285. doi: 10.1093/pnasnexus/pgac285 (PMC9829455; doi:10.1093/pnasnexus/pgac285)
Supplement: pgac285_Supplemental_Files [file pgac285_supplemental_files.zip › PNASNEXUS-PNASNEXUS-2022-00598-T-s11.tex]

\documentclass[9pt,twoside]{pnas-new}

\templatetype{pnassupportinginfo}

\title{Leaded Aviation Gasoline Exposure Risk and Child Blood Lead Levels}
\author{Sammy Zahran, Christopher Keyes and Bruce Lanphear}
\correspondingauthor{Sammy Zahran.\\E-mail: szahran@colostate.edu}


\begin{document}


\maketitle


% TABLE S1: Descriptive statistics 
\begin{table}%[tbhp]
\centering
\caption{Sample Descriptive Statistics}

\begin{tabular}{lrrrrrr}

    &    Mean	&    Std. Dev.	&    	&    Variable	&    Mean	&    Std. Dev.	     \\
\midrule

Response Variables	&    	&    	&    	&    Demographic Variables	&    	&    	     \\
BLL	&    1.8	&    1.68	&    	&    Age (Years)	&    2.19	&    1.23	     \\
< 1.5 	&    0.436	&    0.5	&    	&    Male	&    0.506	&    0.50	     \\
1.5 to 3	&    0.436	&    0.50	&    	&    Female	&    0.494	&    0.50	     \\
3 to 4.5	&    0.092	&    0.29	&    	&    Timing Controls	&    	&    	     \\
>4.5	&    0.015	&    0.12	&    	&    2011	&    0.104	&    0.31	     \\

Exposure Risk Variables	&    	&    	&    	&    2012	&    0.097	&    0.29	     \\
Distance to RHV (Miles)	&    1.02	&    0.32	&    	&    2013	&    0.092	&    0.28	     \\
0-0.5 Miles	&    0.063	&    0.24	&    	&    2014	&    0.085	&    0.28	     \\
0.5-1 Miles	&    0.374	&    0.48	&    	&    2015	&    0.116	&    0.32	     \\
1-1.5 Miles	&    0.563	&    0.50	&    	&    2016	&    0.124	&    0.33	     \\
PEA Traffic (Percentile)	&    0.51	&    0.29	&    	&    2017	&    0.117	&    0.33	     \\
Tercile (low)	&    0.34	&    0.47	&    	&    2018	&    0.104	&    0.31	     \\
Tercile (Medium)	&    0.332	&    0.47	&    	&    2019	&    0.098	&    0.31	     \\
Tercile (High)	&    0.327	&    0.47	&    	&    2020	&    0.06	&    0.24	     \\
Aviation Gasoline (1,000 Gallon)	&    23.89	&    5.7	&    	&    Spring	&    0.252	&    0.43	     \\
North	&    0.343	&    0.48	&    	&    Summer	&    0.268	&    0.44	     \\
East	&    0.066	&    0.25	&    	&    Fall 	&    0.248	&    0.43	     \\
South	&    0.2	&    0.4	&    	&    Winter	&    0.232	&    0.422	     \\
West	&    0.39	&    0.49	&    	&    Neighborhood SES	&    	&    	     \\

Draw Controls	&    	&    	&    	&    Median Household Income	&    68,812	&    19,834	     \\
Non-Capillary Draw	&    0.748	&    0.43	&    	&    Median Home Values	&    454,227	&    118,066	     \\
Capillary Draw	&    0.252	&    0.43	&    	&    College Educated	&    13	&    5.91	     \\
Sample Order	&    0.084	&    1.03	&    	&    Other Exposure Sources	&    	&    	     \\
Detected Value	&    0.556	&    0.5	&    	&    Pre-1960 Homes	&    27.95	&    21.49	     \\
Detection Limited	&    0.444	&    0.5	&    	&    TRI Facilities (<2 Miles)	&    2.5	&    0.73	     \\

\bottomrule

\end{tabular}

\addtabletext{See Table 1 notes from manuscript}

\end{table}

% TABLE 2: Distance functions

\begin{table}%[tbhp]
\centering
\caption{Coefficients for Various Functions of Residential Distance to Reid-Hillview vis-à-vis Child BLLs}
\label{tbl:results:distance.function}

\begin{tabular}{lrrrrrr}
    
BLLs ($\mu$g/dL)	& BLL & BLL	& BLL	& Log BLL 	& Log BLL	& Log BLL	\\
\midrule

1. Distance RHV (miles)	& -0.093**	&    	&    	& -0.038***	&    	&    	\\
   	& (0.044)	&    	&    	& (0.013)	&    	&    	\\

2. Distance RHV (sqrt miles)	&    	& -0.184**	&    	&    	& -0.073***	&    	\\
   	&    	& (0.081)	&    	&    	& (0.024)	&    	\\

3. Distance RHV (log miles)	&    	&    	& -0.086**	&    	&    	& -0.033***	\\
   	&    	&    	& (0.035)	&    	&    	& (0.011)	\\

4. PEA Traffic Volume & 0.167** & 0.167** & 0.167** & 0.073*** & 0.073*** & 0.073***  \\
& (0.065)	& (0.065)	& (0.065)	& (0.015) &	(0.015)	& (0.015) \\

5. East Residence & 0.244*** &	0.245*** &	0.246*** &	0.148*** & 0.148*** &	0.148*** \\
& (0.038) &	(0.038) &	(0.038) &	(0.019) &	(0.019)	& (0.019) \\

6. Age (Years) & 0.073*** &	0.073*** &	0.073*** &	0.035*** &	0.035*** &	0.035*** \\
& (0.013)	& (0.013) &	(0.013)	& (0.003) &	(0.003) &	(0.003) \\

7. Female & -0.041	& -0.041	& -0.041	& -0.008 &	-0.008 &	-0.008 \\
& (0.027) &	(0.027)	& (0.027)	& (0.006)	& (0.006)	& (0.006) \\

8. Capillary Draw & 0.611***	& 0.611***	& 0.611***	& 0.392*** & 0.392***	& 0.392*** \\
& (0.055)	& (0.055)	& (0.055)	& (0.006)	& (0.006)	& (0.006)\\

9. Sample Order &  0.134***	& 0.134***	& 0.134***	& 0.020***	& 0.020*** & 	0.020*** \\
& (0.025)	& (0.025)	& (0.025)	& (0.005)	& (0.005)	& (0.005) \\

10. \% Before 1960 & 0.0001	& 0.0001	& 0.0001	& 0.0002	& 0.0002	& 0.0002 \\
& (0.0005)	& (0.0005) &	(0.0005)	& (0.0002) &	(0.0002	& (0.0002) \\
11. TRI Facilities & 0.050*** &	0.050*** &	0.050*** &	0.022*** &	0.022***	& 0.022*** \\
& (0.015)	& (0.015) &	(0.015)	& (0.006)	& (0.006) &	(0.006) \\
12. Neighborhood SES & -0.066***	& -0.066***	& -0.066*** &	-0.031*** &	-0.031*** &	-0.031*** \\
& (0.022) &	(0.022) &	(0.022)	& (0.010)	& (0.010) &	(0.010) \\
13. Summer & 0.081*	& 0.082*	& 0.082*	& 0.036*** &	0.036*** &	0.036*** \\
& (0.049)	& (0.049)	& (0.049) &	(0.009) &	(0.009) &	(0.009) \\
14. Autumn & 0.096*** &	0.097*** &	0.097*** &	0.044*** &	0.044***	& 0.045*** \\
& (0.026) &	(0.026)	& (0.026) &	(0.009) &	(0.009) &	(0.009) \\
15. Winter & 0.026 &	0.026	& 0.026	& 0.008	& 0.008	& 0.008 \\
& (0.022) &	(0.022) &	(0.022)	& (0.008)	& (0.008) &	(0.008) \\

16. Constant	& 1.917***	& 1.999***	& 1.807***	& 0.725***	& 0.757***	& 0.682***	\\
   	& (0.302)	& (0.301)	& (0.309)	& (0.096)	& (0.097)	& (0.097)	\\

   	&    	&    	&    	&    	&    	&    	\\

Observations	& 14,804	& 14,804	& 14,804	& 14,804	& 14,804	& 14,804	\\
$R^{2}$	& 0.176	& 0.176	& 0.176	& 0.290	& 0.290	& 0.290	\\
All Other Controls	& Yes	& Yes	& Yes	& Yes	& Yes	& Yes	\\
\bottomrule
        
\end{tabular}

\addtabletext{Notes: Bootstrapped standard errors in parentheses *** $p<0.01$, ** $p<0.05$, * $p<0.1$; Dependent variable is blood lead level (BLL) in $\mu$g/dL and logged BLL where noted; All models limited to children $\leq$ 18 years of age at the time of blood draw, residing $<$ 1.5 miles RHV, and observed from January 1, 2011 to December 31, 2020; Dependent variable in Models (1) to (3) is child BLL ($\mu$g/dL); Dependent variable in Models (4) to (6) is the natural log of child BLL ($\mu$g/dL); Distances are assigned using the distance (miles) between RHV and the child's place of residence; Residential near angle is defined in equation [1], with east residence representing downwind risk children; PEA traffic is average daily PEA operations at RHV, calculated over 60 days from child’s date of draw and normalized. Full saturation of controls includes: child's age (years) and sex (1=female, 0=otherwise), draw method (1=capillary, 0=otherwise), limit of quantification (1=BLL $\leq$ limit of quantification, 0=otherwise), and repeated sample (0=singleton observation, 1,...,$n$=repeated $n$ times), count of TRI facilities $\leq$ 2 miles from residential address, and percent of neighborhood housing stock built $\leq$ 1960, neighborhood socioeconomic status index, and a set of indicators for season and year-quarter of the date of draw}

\end{table}


% TABLE 3: Speedway results 

\begin{table}%[tbhp]
\centering
\caption{Coefficients for Residential Distance to the Historic San Jose Speedway vis-à-vis Child BLLs}
    
\begin{tabular}{lrrrr}
BLLs ($\mu$g/dL)	& (1)	& (2)	& (3)	& (4)	 \\
\midrule

1. Distance Speedway (miles)	&    	& -0.038	&    	& -0.091	 \\
   	&    	& (0.043)	&    	& (0.075)	 \\

2. 0.5 to 1 miles	& -0.020	&    	& 0.006	&    	 \\
   	& (0.051)	&    	& (0.090)	&    	 \\

3. 1 to 1.5 miles	& -0.004	&    	& 0.045	&    	 \\
   	& (0.044)	&    	& (0.095)	&    	 \\

4. >1.5 miles	& -0.034	&    	& 0.007	&    	 \\
   	& (0.045)	&    	& (0.148)	&    	 \\

5. Constant	& 3.182***	& 3.198***	& 2.031***	& 2.103***	 \\
   	& (0.389)	& (0.382)	& (0.342)	& (0.338)	 \\

   	&    	&    	&    	&    	 \\

Observations	& 14,876	& 14,876	& 14,804	& 14,804	 \\
$R^{2}$	& 0.075	& 0.075	& 0.077	& 0.077	 \\
RHV Indicators	& No	& No	& Yes	& Yes	 \\
All Other Controls	& Yes	& Yes	& Yes	& Yes	 \\
\bottomrule
    
\end{tabular} 
    
\addtabletext{Notes: Bootstrapped standard errors in parentheses *** $p<0.01$, ** $p<0.05$, * $p<0.1$; See Supplemental Table 2 notes.}
    
\end{table}


% TABLE 4: Alternative distance points results 

\begin{table}%[tbhp]
\centering
\caption[Robustness, RHV]{Coefficients for Distance, Near Angle, and PEA Traffic at RHV vis-à-vis Child BLLs under Various Point Locations to the Airport}
\label{data:table:robust}
	
\begin{tabular}{lrrrrr}

BLLs ($\mu$g/dL)	& (1)	& (2)	& (3)	& (4)	& (5)	 \\
\midrule

1. Distance RHV (miles)	& -0.105**	&    	&    	&    	&    	 \\
   	& (0.047)	&    	&    	&    	&    	 \\

2. Distance RHV, Point A (miles)	&    	& -0.113**	&    	&    	&    	 \\
   	&    	& (0.051)	&    	&    	&    	 \\

3. Distance RHV, Point B (miles)	&    	&    	& -0.112**	&    	&    	 \\
   	&    	&    	& (0.052)	&    	&    	 \\

4. Distance RHV, Point C (miles)	&    	&    	&    	& -0.103**	&    	 \\
   	&    	&    	&    	& (0.050)	&    	 \\

5. Distance RHV, Point D (miles)	&    	&    	&    	&    	& -0.105*	 \\
   	&    	&    	&    	&    	& (0.059)	 \\

6. PEA Traffic	& 0.201***	& 0.200***	& 0.198***	& 0.203***	& 0.207***	 \\
   	& (0.066)	& (0.067)	& (0.067)	& (0.067)	& (0.066)	 \\

7. East	& 0.270***	& 0.324***	& 0.361***	& 0.268***	& 0.218***	 \\
   	& (0.042)	& (0.049)	& (0.051)	& (0.049)	& (0.059)	 \\

8. Constant	& 1.978***	& 1.889***	& 1.836***	& 2.018***	& 2.101***	 \\
   	& (0.316)	& (0.313)	& (0.327)	& (0.323)	& (0.302)	 \\
All Other Controls	& Yes	& Yes	& Yes	& Yes & Yes  \\
\bottomrule
\end{tabular}
    
\addtabletext{Notes: Bootstrapped standard errors in parentheses *** $p<0.01$, ** $p<0.05$, * $p<0.1$; Point coordinates (Latitude, Longitude) for RHV distance calculations: (37.3362252, -121.8230194); Point location coordinates for alternative distance calculation robustness tests: Point A: (37.333420, -121.820492), Point B: (37.332981, -121.819312), Point C: (37.331898, -121.818239), Point D: (37.329748, -121.816147); See Supplemental Table 2 notes.}

\end{table}

\begin{table}%[tbhp]
\centering
	\caption[Robustness, RHV]{Coefficients for Distance, Near Angle, and PEA Traffic at RHV vis-à-vis Child BLLs under Various Single Imputation Operations for Detection Limited Observations}

\begin{tabular}{lrrr}

BLLs ($\mu$g/dL)	& (1)	& (2)	& (3)		 \\
\midrule

1. Distance RHV (0.5-1 miles)	& -0.221**	& -0.220**	& -0.055***	\\
   	& (0.066)	& (0.065)	& (0.018)	\\

2. Distance RHV (1-1.5 miles)	& -0.218***	& -0.217***	& -0.058***	\\
   	& (0.064)	& (0.064)	& (0.015)	\\

3. PEA Traffic Volume	& 0.168***	& 0.168***	& 0.073***	\\
   	& (0.064)	& (0.064)	& (0.015)	\\

4. East	Residence & 0.162***	& 0.159***	& 0.144***	\\
   	& (0.032)	& (0.032)	& (0.010)	\\

5. Constant & 2.161***	& 2.167***	& 0.746***	\\
   	& (0.318)	& (0.318)	& (0.097)	\\

   	&    	&    	&    	\\

Observations	& 14,804	& 14,804	& 14,804		 \\
		All Other Controls	& Yes	& Yes	& Yes			 \\
		BLL/$\sqrt{2}$	& Yes	& No	& No	\\
		BLL$\times$$\log${2}	& No	& Yes	& No	 \\
		$\ln$(BLL/$\sqrt{2}$ 	& No	& No	& Yes	 \\
		   	&     	&     	&     	    	 \\

\bottomrule
\end{tabular}

\addtabletext{Notes: Bootstrapped standard errors in parentheses *** $p<0.01$, ** $p<0.05$, * $p<0.1$;  See Supplemental Table 2 notes. We capitulate a series of standard single imputation operations for test results at or below the limit of quantification, including: 1) BLL/$\sqrt{2}$; 2) BLL$\times$$\log${2}; and $\ln$(BLL/$\sqrt{2}$)}

\end{table}

\begin{table}%[tbhp]
\centering
	\caption{Coefficients for  PEA Traffic Terciles at RHV vis-à-vis Child BLLs}

\begin{tabular}{lrr}

BLLs ($\mu$g/dL)	& BLL	& Log BLL		 \\
\midrule

1. PEA Traffic Tercile II	& 0.097***	& 0.039***		\\
   	& (0.039)	& (0.001)	\\

2. PEA Traffic Tercile III & 0.140***	& 0.56***		\\
   	& (0.048)	& (0.012)		\\

3. Constant & 2.033***	& 0.762***		\\
   	& (0.418)	& (0.103)		\\

   	&    	&       	\\

Observations	& 14,804	& 14,804			 \\
		All Other Controls	& Yes	& Yes				 \\
			   	&     	&     	  	    	 \\

\bottomrule
\end{tabular}

\addtabletext{Notes: Bootstrapped standard errors in parentheses *** $p<0.01$, ** $p<0.05$, * $p<0.1$; See Supplemental Table 2 notes.}

\end{table}

% Figure 1:  12-24 month old children traffic and distance interaction 

\begin{figure}%[tbhp]
\centering
\includegraphics[width=1\linewidth]{si_toddlers.png}
\caption{Predicted Child BLLs for Toddlers (12-24 Months) by Residential Distance and PEA Traffic.}
\label{fig:interactiondistancepeatoddlers}
\addtabletext{Estimates are from Equation 2. Predicted values are derived by fixing all other model covariates at their sample means.}   
\end{figure}

% FIGURE 2: Avgas and distance interaction

\begin{figure}%[tbhp]
\centering
\includegraphics[width=1\linewidth]{si_interact_graphic_avgas.png}
\caption{Predicted Child BLLs by Residential Distance and Quantity of Aviation Gasoline Sold.}
\label{fig:interactiondistancepeaavgas} 

\addtabletext{Estimates are from Equation 2 where the piston-engine aircraft traffic variable is substituted for the quantity of aviation gasoline sold. Predicted values are derived by fixing all other model covariates at their sample means.}   
\end{figure}

% Figure 3: Blood lead and air lead (from Log-Log model)

\begin{figure}%[tbhp]
\centering
\includegraphics[width=1\linewidth]{si_air_lead_post.png}
\caption{Predicted Child BLLs by Atmospheric Concentration of Lead.}
\label{fig:airleadbloodlead}
\addtabletext{Estimates are from Equation 8. Predicted values are derived by fixing all other model covariates at their sample means.}
\end{figure}

% Figure 4: Speedway

\begin{figure}%[tbhp]
\centering
\includegraphics[width=.8\linewidth]{si_speedway.png}
\caption{Aerial Photograph of the San Jose Speedway}
\label{fig:speedway}
\addtabletext{We calculated the Haversine distance from a sampled child's residence to the historic location of the San Jose Speedway (point coordinates 37.3293856, -121.8202305). Aerial photograph was provided by Michael McDonald from \url{http://www.legendsofsanjosespeedway.com/}}
\end{figure}


% Figure 5: Near Angle Groupings

\begin{figure}%[tbhp]
\centering
\includegraphics[width=1\linewidth]{si_near_angle_sample.png}
\caption{Spatial Distribution of Sampled Children by Near Angle Groupings}
\label{fig:near_angle}
\addtabletext{A near angle group was assigned to each address by calculating the compass bearing (degrees) between a child’s residential location and RHV. We define near angle groups by the four cardinal
directions: North (N), East (E), South (S) and West (W).}
\end{figure}

\end{document}
